# Supplementary material for: Neurotrophin receptor tyrosine kinases regulated with near-infrared light
Source: Nat Commun. 2019 Mar 8;10:1129. doi: 10.1038/s41467-019-08988-3 (PMC6408446; doi:10.1038/s41467-019-08988-3)
Supplement: Supplementary file 4 — Source Data [file 41467_2019_8988_MOESM4_ESM.xlsx]

## Sheet: Figure1d
		Data d	660	780	660	780
			320	2410	238	1143
			708	2120	196	1260
			681	1600	228	1315

## Sheet: Figure2b,c,d
	Data b		PC6	--	SHY	--	HeLa	--	f	--	PC6	--	SHY	--	HeLa	--	f
	Elk-1	660	780	660	780	660	780	660	780	660	780	660	780	660	780	660	780
		449	19843	454	2936	611	5713	1479	14032	524	5126	149	1409	410	1731	188	2352
		135	20036	431	3078	219	4276	1319	21490	477	3670	445	1451	193	1935	202	3316
		127	19046	454	3297	405	3356	1155	22487	208	5429	376	2005	876	1861	158	2561
	Data c	--	PC6	--	SHY	--	HeLa	--	f	--	PC6	--	SHY	--	HeLa	--	f
	CREB	660	780	660	780	660	780	660	780	660	780	660	780	660	780	660	780
		270	2663	68	113	71.8	76.3	73	66	16.7	864	59.5	136	71.8	61.1	61.3	40
		30.3	2506	56	64.7	68.1	70.5	69	55	113	727	63.6	122	68.1	73.6	130	55
		290	1885	140	78.8	78.6	73.1	60	39	144	705	62.7	141	78.6	83.7	94.1	44
	Data d	--	PC6	--	SHY	--	HeLa	--	f	--	PC6	--	SHY	--	HeLa	--	f
	c-Jun	660	780	660	780	660	780	660	780	660	780	660	780	660	780	660	780
		81	41	180	1607	90	75	47	92	24	19	228	1035	57	88	80	70
		24	34	180	1655	75	73	49	68	23	28	70.5	1426	54	86	81	100
		71	97	400	1582	85	76	46	51	21	25	144	1789	54	85	83	63

## Sheet: Figure3a,b,c,d
		DMSO	DMSO	ENT	ENT	BMS	BMS	AZ23	AZ23			660	780	660	780	660	780	660	780
	Data a	620	780	620	780	620	780	620	780		Data b	DMSO	DMSO	ENT	ENT	BMS	BMS	AZ23	AZ23
		100	1129	43	71	44	18	73	76			620	780	620	780	620	780	620	780
		96	1112	22	76	15	69	20	66			149	7415	3	3	31	21	31	21
		112	1122	57	26	45	35	91	61			153	5573	25	21	29	19	29	19
												135	5049			--	--	--	--
												157	4567			--	--	--	--
		DMSO	DMSO	ENT	ENT	BMS	BMS	AZ23	AZ23			DMSO	DMSO	ENT	ENT	BMS	BMS	AZ23	AZ23
	Data c	620	780	620	780	620	780	620	780		Data d	620	780	620	780	620	780	620	780
		40	943	80	76	21	24	38	56			251	1914	191	19.5	1.16	112	182	204
		159	674	28	145	50	52	34	297			359	2585	111	143.5	9.02	3.04	15.8	174
		49	687	52	25	44	9	125	165			100	2576	159	50	38.5	50.5	166	52.2

## Sheet: Figure4d,e,f
Data d	1	0.99971	0.96064	0.978	0.97038	0.97214						Data e	1	0.02526	0.10886	0.12856		Data f	light	660	780	660	780	660	780
	2	0.99152	0.98886	0.96034	0.98127	1							2	0.03201	0.08665	0.10669				1	0.71036	0.96658	0.64215	0.91484	0.61006
	3	0.99411	0.96681	0.98657	0.97442	0.98652							3	0.05188	0.07137	0.09153				1	0.65791	0.97938	0.62189	0.95808	0.63695
	4	0.93401	0.94397	0.86145	0.93362	0.97939							4	0.0766	0.06692	0.08704				1	0.70935	0.93512	0.61684	0.95227	0.59776
	5	0.72622	0.80864	0.71443	0.79337	0.73073							5	0.11308	0.07635	0.09621				1	0.71057	0.94941	0.65361	0.97066	0.58466
	6	0.47929	0.54986	0.54417	0.54657	0.43946							6	0.16318	0.10157	0.12077				1	0.69738	0.97128	0.62217	0.94141	0.61487
	7	0.22359	0.32807	0.3523	0.31608	0.24187							7	0.20881	0.14326	0.16113			time (min)	0	10	20	30	40	50
	8	0.12694	0.15957	0.19524	0.15734	0.18535							8	0.26913	0.20086	0.21645
	9	0.05311	0.0906	0.10409	0.09277	0.1178							9	0.32491	0.27263	0.2848
	10	0.04111	0.04698	0.06009	0.05468	0.05015							10	0.38415	0.35582	0.36341
	11	0.02884	0.03635	0.03662	0.03687	0.03789							11	0.41892	0.44693	0.449
	12	0.02903	0.03193	0.03035	0.02822	0.03176							12	0.46782	0.54195	0.53796
	13	0.02711	0.02684	0.02607	0.02639	0.0268							13	0.56902	0.63664	0.62662
	14	0.02074	0.01982	0.02021	0.01985	0.01945							14	0.67363	0.72679	0.71138
													15	0.76721	0.80852	0.78886
													16	0.87404	0.87852	0.85608
													17	0.96658	0.93426	0.91059
													18	0.98483	0.97419	0.95064
													19	0.99364	0.99788	0.97545
													20	0.99954	0.99893	0.98743
													21	1	0.98246	0.99605
													22	0.99723	0.99605	0.98832
													23	0.99565	1	0.98175

## Sheet: Figure5b,d
		Data b	1	0.1099	0.0297	0.07732	0.09263	0.13126			Data b	1	0.24729	0.29773	0.225	0.17937	0.20837				Data d	1	0.186	0.17307	0.18673	0.1574	0.08357			Data d	1	0.13439	0.13983	0.13572	0.13276	0.1312
		660/780	2	0.06723	0.05268	0.11727	0.07096	0.0399			negative	2	0.18572	0.17482	0.17962	0.23438	0.17749				NGF	2	0.04326	0.10798	0.08199	0.10419	0.09855		NGF and inhibitor		2	0.13184	0.1461	0.15564	0.13024	0.13542
			3	0.11488	0.12014	0.11663	0.04892	0.09622				3	0.23013	0.19717	0.13503	0.21398	0.18977					3	0.08423	0.14265	0.11662	0.09892	0.18508				3	0.13458	0.13514	0.13204	0.14044	0.13839
			4	0.0943	0.07866	0.06886	0	0.07879				4	0.17715	0.12459	0.17097	0.18607	0.17579					4	0.08916	0.08698	0.16257	0.02003	0.02883				4	0.13471	0.13936	0.13838	0.13165	0.13088
			5	0.01834	0.09253	0.11947	0.08145	0.09199				5	0.17959	0.20177	0.19661	0.16314	0.17707					5	0.05299	0.05413	0.01937	0.09314	0.06502				5	0.12986	0.12692	0.12998	0.12649	0.12976
			6	0.06679	0.10527	0.10361	0.08535	0.07643				6	0.18216	0.14688	0.19754	0.17035	0.19238					6	0.10932	0.10846	0.00282	0.10443	0.04321				6	0.12605	0.12515	0.12583	0.12025	0.12447
			7	0.08695	0.08393	0.09081	0.11964	0.10904				7	0.17643	0.15863	0.19563	0.14179	0.15086					7	0.03289	0.04622	0.05432	0.06489	0.05688				7	0.12477	0.12444	0.12612	0.12576	0.12559
			8	0.06706	0.08754	0.13316	0.08215	0.1192				8	0.16422	0.14605	0.1777	0.18442	0.19279					8	0.04485	0.11062	0.10455	0.08906	0.09637				8	0.1256	0.11941	0.12314	0.12556	0.11887
			9	0.11285	0.1096	0.13296	0.09468	0.12405				9	0.14441	0.17507	0.14723	0.14796	0.16175					9	0.02439	0.06233	0.04011	0.07564	0.02938				9	0.1214	0.11627	0.12083	0.11598	0.11604
			10	0.18246	0.19513	0.1972	0.18895	0.20539				10	0.14276	0.15055	0.16727	0.12532	0.17324					10	0.11358	0.08211	0.01133	0.08086	0.07207				10	0.11946	0.1155	0.11456	0.11614	0.12211
			11	0.25191	0.19392	0.24928	0.20787	0.24512				11	0.11926	0.12325	0.12297	0.17956	0.12857					11	0.23464	0.22665	0.25056	0.16156	0.02591				11	0.10857	0.11838	0.11123	0.11325	0.10877
			12	0.49648	0.44293	0.49247	0.44296	0.42842				12	0.16122	0.13872	0.12619	0.15059	0.14918					12	0.01434	0.05195	0.0477	0.06517	0.16396				12	0.10718	0.10665	0.11248	0.11763	0.11386
			13	0.69189	0.68238	0.73766	0.6959	0.6891				13	0.1373	0.16946	0.12459	0.12274	0.12689					13	0.29716	0.25458	0.23987	0.17246	0.20378				13	0.10654	0.11269	0.11051	0.11172	0.11226
			14	0.66913	0.77424	0.70753	0.6839	0.68623				14	0.10867	0.1335	0.14888	0.12231	0.11665					14	0.23179	0.19986	0.37027	0.27607	0.21574				14	0.10573	0.10899	0.10393	0.11061	0.11104
			15	0.93292	0.86975	0.9507	0.85245	0.91525				15	0.14361	0.11466	0.12811	0.13302	0.11645					15	0.20269	0.23717	0.33047	0.37177	0.28561				15	0.10744	0.1066	0.1018	0.10764	0.11323
			16	0.97396	1	0.93354	0.85102	0.94354				16	0.12523	0.14442	0.11689	0.11881	0.13127					16	0.27819	0.27604	0.23759	0.31596	0.2984				16	0.10578	0.10155	0.11119	0.11982	0.10653
			17	0.97452	0.97469	0.87104	1	0.83453				17	0.10747	0.13396	0.13127	0.11739	0.13541					17	0.43852	0.35982	0.3367	0.31498	0.41786				17	0.10779	0.09493	0.09686	0.10507	0.09675
			18	0.77721	0.85639	0.94387	0.73337	1				18	0.1349	0.1386	0.12932	0.1038	0.11747					18	0.35845	0.38537	0.32707	0.3867	0.52252				18	0.10187	0.09528	0.09712	0.10241	0.11406
			19	1	0.62033	0.94279	0.9388	0.84291				19	0.13808	0.12501	0.13879	0.10728	0.12649					19	0.51994	0.46945	0.61411	0.47073	0.64524				19	0.09657	0.08686	0.10121	0.08755	0.08649
			20	0.87224	0.95582	0.70077	0.74455	0.89177				20	0.11225	0.11253	0.10476	0.127	0.12243					20	0.52461	0.69406	0.6604	0.54229	0.59415				20	0.0965	0.09546	0.09906	0.10232	0.08595
			21	0.86339	0.8598	1	0.74724	0.82788				21	0.09723	0.1242	0.13535	0.11757	0.13385					21	0.66603	0.66569	0.72083	0.60375	0.67891				21	0.10297	0.10293	0.09475	0.08747	0.08387
			22	0.67796	0.75105	0.76132	0.78817	0.76459				22	0.09704	0.10836	0.12368	0.11419	0.13061					22	0.75028	0.7068	0.67249	0.74011	0.76864				22	0.0933	0.09133	0.06707	0.0953	0.10188
			23	0.70257	0.75628	0.70771	0.69446	0.7122				23	0.12585	0.10457	0.12255	0.11881	0.1057					23	0.73802	0.76003	0.81196	0.74311	0.80955				23	0.08799	0.09639	0.09484	0.09623	0.08882
			24	0.65053	0.68712	0.73206	0.62792	0.75185				24	0.11781	0.12546	0.09291	0.1098	0.10234					24	0.77227	0.79109	0.72734	0.70233	0.76078				24	0.08741	0.09152	0.07076	0.09674	0.08949
			25	0.59062	0.48952	0.61403	0.62802	0.55292				25	0.102	0.10425	0.11363	0.11186	0.09916					25	0.81812	0.80279	0.78048	0.80146	0.75263				25	0.08044	0.0955	0.08416	0.09034	0.08489
			26	0.57412	0.60262	0.70779	0.56288	0.61118				26	0.10418	0.10828	0.12065	0.09746	0.09737					26	0.86733	0.86359	0.86732	0.86384	0.87155				26	0.09844	0.09863	0.08383	0.08026	0.07984
			27	0.52038	0.46017	0.50818	0.45592	0.46757				27	0.09888	0.12318	0.10469	0.1038	0.10952					27	0.90405	0.90839	0.90244	0.90882	0.90177				27	0.1024	0.08264	0.09009	0.07882	0.08022
			28	0.45316	0.44072	0.59165	0.46441	0.46402				28	0.11441	0.1207	0.10437	0.10033	0.10305					28	0.93058	0.92376	0.91607	0.94132	0.89989				28	0.07457	0.06108	0.07995	0.08912	0.08884
			29	0.41762	0.30226	0.33636	0.37953	0.30959				29	0.11731	0.11315	0.10801	0.09812	0.11656					29	0.95942	0.93768	0.94528	0.9419	0.94856				29	0.07372	0.08042	0.081	0.10327	0.08823
			30	0.30931	0.26173	0.31436	0.23368	0.3232				30	0.1074	0.12076	0.11233	0.10041	0.11362					30	0.9753	0.94385	0.9747	0.96094	0.94706				30	0.08449	0.07257	0.07075	0.07279	0.0635
			31	0.18071	0.13036	0.19311	0.15351	0.1986				31	0.11784	0.11898	0.103	0.10754	0.10493					31	0.96326	0.96031	0.95849	0.96062	0.95949				31	0.06653	0.07693	0.06553	0.08409	0.10989
			32	0.13569	0.10711	0.15873	0.08809	0.09776				32	0.11888	0.10209	0.10998	0.10745	0.0894					32	0.97326	0.97326	1	0.97193	0.96537				32	0.09133	0.08076	0.09891	0.0651	0.07941
			33	0.1173	0.05595	0.05441	0.08175	0.12545				33	0.10132	0.091	0.103	0.09253	0.10497					33	0.98082	0.98186	0.97673	0.98408	0.99215				33	0.0887	0.07094	0.05498	0.04045	0.06505
			34	0.09609	0.07231	0.09103	0.06831	0.0934				34	0.09389	0.1033	0.09609	0.12657	0.09604					34	1	0.99159	0.99481	0.99371	0.99663				34	0.09123	0.08995	0.09049	0.08001	0.0736
			35	0.06346	0.05597	0.04391	0.0313	0.10842				35	0.08947	0.09573	0.10655	0.11796	0.10906					35	0.99322	1	0.99757	1	0.99968				35	0.07471	0.08139	0.0571	0.0451	0.05832
			36	0.1071	0.06489	0.12365	0.03911	0.10063				36	0.09973	0.10142	0.08955	0.10288	0.10546					36	0.97691	0.98657	0.994	0.98254	1				36	0.07771	0.05016	0.08084	0.0957	0.06043
			37	0.06275	0.10797	0.0174	0.04553	0.07538				37	0.10387	0.10177	0.10745	0.11165	0.10221					37	0.96089	0.92013	0.94962	0.95611	0.96914				37	0.07864	0.0996	0.08373	0.06579	0.0392
			38	0.06915	0.05445	0.11252	0.07499	0.06797				38	0.08657	0.10386	0.10292	0.09917	0.09343					38	0.93628	0.88548	0.89282	0.89057	0.92869				38	0.08032	0.05745	0.05648	0.04437	0.03941
			39	0.00477	0.08066	0.0775	0.03321	0.07572				39	0.10073	0.10254	0.10709	0.09438	0.09636					39	0.93683	0.88342	0.91891	0.90598	0.90219				39	0.04618	0.04651	0.05522	0.03746	0.05952
			40	0.03617	0.06226	0.06084	0.06991	0.0719				40	0.10437	0.10559	0.11092	0.10165	0.08798					40	0.88084	0.88282	0.87812	0.88774	0.87679				40	0.07103	0.042	0.04393	0.05481	0.06772
			41	0.06553	0.07694	0.09639	0.06849	0.12076				41	0.10282	0.10058	0.10278	0.09885	0.09159					41	0.8203	0.79583	0.82757	0.8465	0.85088				41	0.03604	0.05051	0.05515	0.03762	0.08216
			42	0.05782	0.07024	0.04531	0.04916	0.07456				42	0.09321	0.09959	0.08911	0.09136	0.09995					42	0.73106	0.8326	0.7944	0.80133	0.77157				42	0.02599	0.05194	0.02821	0.09539	0.07378
			43	0.09957	0.04389	0.10703	0.01888	0.07046				43	0.09619	0.10048	0.09136	0.10053	0.09034					43	0.78775	0.75067	0.71068	0.75792	0.76034				43	0.07226	0.06465	0.08114	0.06155	0.05335
			44	0.06229	0.10284	0.08472	0.07926	0.09766				44	0.09076	0.09922	0.09583	0.10193	0.08513					44	0.77084	0.75917	0.68895	0.63503	0.65063				44	0.07371	0.03936	0.07489	0.06216	0.06539
			45	0.06618	0.03517	0.08154	0.04086	0.10423				45	0.08949	0.09095	0.08994	0.10978	0.08883					45	0.58345	0.60918	0.68346	0.62814	0.63721				45	0.0633	0.09445	0.05648	0.06906	0.07982
			46	0.0443	0.07151	0.1089	0.0722	0.0738				46	0.09245	0.08376	0.10443	0.09184	0.09316					46	0.7312	0.63545	0.75548	0.56285	0.57288				46	0.07592	0.0391	0.06325	0.05341	0.05578
			47	0.09572	0.04653	0.08418	0.08468	0.06183				47	0.08758	0.08121	0.08761	0.08922	0.09385					47	0.62154	0.65189	0.65907	0.71824	0.57318				47	0.04372	0.04128	0.07945	0.0665	0.04256
			48	0.04416	0.07286	0.07486	0.04733	0.10252				48	0.08495	0.09451	0.09142	0.08684	0.0993					48	0.61113	0.65765	0.54119	0.64467	0.45857				48	0.03243	0.02256	0.06381	0.04242	0.06053
			49	0.02196	0.06062	0.07003	0.04641	0.09958				49	0.08558	0.0914	0.09913	0.0923	0.08477					49	0.59173	0.5461	0.60147	0.66826	0.54532				49	0.01356	0.04851	0.08912	0.06885	0.05112
			50	0.09918	0.10986	0.08285	0.02336	0.1161				50	0.09095	0.09351	0.09474	0.08564	0.08732					50	0.53988	0.53767	0.4924	0.44418	0.48434				50	0.07222	0.02027	0.05916	0.05479	0.03447
			51	0.0665	0.05596	0.0868	0.04496	0.07337				51	0.08043	0.08952	0.09305	0.09337	0.09067					51	0.4507	0.3871	0.43167	0.5184	0.51534				51	0.0339	0.00607	0.03571	0.0312	0.05676
			52	0.06215	0.12068	0.0952	0.0683	0				52	0.08798	0.08895	0.08122	0.10372	0.09151					52	0.49368	0.52448	0.39817	0.34864	0.51264				52	0.04582	0.05407	0.08054	0.03699	0.05261
			53	0.05604	0.04187	0.00813	0.02705	0.07031				53	0.09825	0.09857	0.08718	0.09376	0.08571					53	0.31675	0.31147	0.37259	0.43696	0.31417				53	0.04297	0.05411	0.03487	0.0385	0.0636
			54	0.09601	0.08548	0.06448	0.06959	0.13401				54	0.07099	0.09384	0.08349	0.10038	0.10008					54	0.32252	0.42503	0.42275	0.37769	0.29183				54	0.04006	0.06329	0.03535	0.03614	0.03562
			55	0	0.06841	0.03111	0.06981	0.03868				55	0.08697	0.08092	0.07974	0.08407	0.08428					55	0.33962	0.26116	0.40052	0.34105	0.28132				55	0.00134	0.01726	0.04449	0.01456	0.02844
			56	0.08928	0.04916	0.05537	0.01886	0.06499				56	0.08855	0.07431	0.09699	0.10454	0.08452					56	0.23733	0.17997	0.2283	0.25093	0.24481				56	0.01014	0.05312	0.03879	0.02154	0.04503
			57	0.07359	0.04163	0.04424	0.09574	0.10245				57	0.09271	0.07423	0.08041	0.08457	0.09043					57	0.22285	0.24862	0.25849	0.22912	0.26124				57	0.0389	0.04825	0.02931	0.05821	0.0253
			58	0.04694	0.08025	0.05055	0.1086	0.09868				58	0.08556	0.09063	0.08011	0.08923	0.08231					58	0.26624	0.19106	0.24298	0.21834	0.29107				58	0.06096	0.04781	0.0386	0.00953	0.03453
			59	0.08269	0.12286	0.04559	0.0585	0.03397				59	0.08425	0.07838	0.09303	0.08728	0.08557					59	0.10487	0.25523	0.23073	0.27764	0.16902				59	0.0258	0.0098	0.02595	0.01917	0.0693
			60	0.03186	0.1035	0.02913	0.07537	0.10455				60	0.08249	0.08571	0.08728	0.08549	0.09291					60	0.15439	0.15576	0.19499	0.12145	0.07759				60	0.0204	0.05253	0.00787	0.02516	0.05756
			61	0.08382	0.05123	0.05119	0.06897	0.09925				61	0.08588	0.08122	0.08707	0.07807	0.08615					61	0.13341	0.12365	0.08632	0.12156	0.14834				61	0.01008	0.02354	0.02775	0.01373	0.00319
			62	0.0889	0.05866	0.05637	0.054	0.05912				62	0.08175	0.07986	0.08131	0.08484	0.09372					62	0.13282	0.01418	0.06628	0.05093	0.01389				62	0.02914	0.01272	0.04897	0.03712	0.02437
			63	0.11553	0.04261	0	0.06488	0.07218				63	0.0827	0.08121	0.09239	0.07315	0.08637					63	0.0612	0.00352	0.09827	0.06856	0.02618				63	0.00101	0.00571	0.02665	0.05135	0.03762
			64	0.07422	0.09876	0.05713	0.08456	0.06595				64	0.08645	0.08893	0.08582	0.08799	0.08037					64	0.01509	0.1149	0.08252	0.03921	0.0432				64	0.04142	0.04732	0.00952	0.05297	0.02442
			65	0.05951	0.08172	0.00807	0.0725	0.07671				65	0.09373	0.09658	0.08173	0.08528	0.08001					65	0.04654	0.13849	0.0825	0.08055	0.00808				65	0.00263	0.07075	0.0269	0.01456	0.06409
			66	0.06039	0.06428	0.03488	0.02117	0.04615				66	0.07853	0.09211	0.08384	0.07981	0.09467					66	0.02512	0.01499	0.02166	0.14234	0.06075				66	0.01517	0.03249	0.02393	-0.01645	0.03038
			67	0.07493	0.06436	0.06415	0.07054	0.11012				67	0.08463	0.08325	0.08046	0.08426	0.09493														67	0.03292	0.01526	0.02573	0.01993	0.01643
			68	0.03096	0.05756	0.0773	0.06132	0.10962				68	0.08399	0.07514	0.08486	0.08658	0.08033														68	7.8572e-05	0.00717	0.04847	0.03974	0.03111
			69	0.11279	0.05801	0.04124	0.04483	0.06717				69	0.08352	0.07841	0.08313	0.07267	0.08177														69	0.05349	0.01969	0.00459	0.02808	0.03894
			70	0.04232	0.05672	0.1055	0.03245	0.04427				70	0.07977	0.08907	0.08533	0.09113	0.08152														70	0.0487	0.02066	0.05231	0.03592	0.02994
			71	0.07237	0.06832	0.04668	0.02952	0.05914				71	0.07633	0.07289	0.08217	0.07799	0.07775														71	0.02158	0.04144	0.02533	0.00876	0.03158
			71	0.02081	0.01716	0.04366	0.08629	0.05795				71	0.07065	0.08647	0.08022	0.07654	0.0791														72	0.00662	0.0139	0.01874	0.03415	0.00133
			73	0.03943	0	0.0649	0.10557	0.12695				73	0.07417	0.07717	0.08361	0.07009	0.09074														73	0.02229	0.07011	0.01504	0.0269	0.02307
			74	0.07104	0.0548	0.06015	0.10609	0.06428				74	0.07867	0.07796	0.0913	0.07315	0.08231														74	0.03922	0.0149	0.02352	0.04002	0.00898
																															time,sec

## Sheet: Figure6b,d
			Data b	660 nm	780 nm	Data d	660 nm	780 nm
				10	89		8	95
				7	74		10	86
				9	100		13	96

## Sheet: Figure7a,c
		cell line	SH-SY5Y
	Data a		control	staurosp.	660	780		Data c	cell line	U87			SH-SY5Y
			62139	197161	213809	275453				660	780		660	780
			107210	157708	177022	313570				75	93		64	59
			90402	327625	216387	263318				82	100		55	73
										81	95		63	89
		cell line	U87
			control	staurosp.	660	780
			107870	208635	173928	263056
			51116	258131	220372	252971
			75557	216354	212919	261075
			--	--	--	--
		cell line	PC6
			control	staurosp.	660	780
			76981	147443	79302	78072
			76851	155990	88390	101770
			84385	161642	86801	81352
		cell line	CHO
			control	staurosp.	660	780
			219407	348355	217296	221709
			223567	445883	222884	209683
			225496	322653	189411	226468

## Sheet: Figure8f
	Data f	cell line	PC6-3					HeLa
			780	447/780	660	447/660		780	447/780	660	447/660
			885	1970	160	58		481	1616	117	57
			934	1990	137	100		420	1438	78.3	127
			1025	2010	86	61		503	1393	122	158

## Sheet: Figure9b
			Data b	660	780
				436439	1005870
				171760	1404050
				284830	1695480

## Sheet: Supplementary Figure2c,d
				Data c	660	780	660	780	660	780	660	780	660	780
					n=1		n=2		n=3		n=4		n=5
					208	1000	227	931	288	1719	36	1557	52	1156
					153	1180	113	1193	116	1707	100	1683	41	910
					214	934	175	1322	261	1551	67	1723	23	1549
				Data d	660	780	660	780	660	780	660	780	660	780
					n=1		n=2		n=3		n=4		n=5
					2659	11912	1518	15530	1242	15988	431	13005	256	7001
					880	12939	1283	13108	1453	15859	391	14645	230	6260
					1799	12625	1567	15325	799	16458	503	14312	217	6299

[truncated: 12 more sheets: Supplementary Figure3a,c, Supplementary Figure4a, Supplementary Figure5a,b,c, Supplementary Figure 6a,b,c,d, Supplementary Figure7a,b, Supplementary Figure9, Supplementary Figure10a,b, Supplementary Figure11, Supplementary Figure12c,d,e, Supplementary Figure13a, Supplementary Figure14a,b, Supplementary Figure15a,b,c]
